# Supplementary material for: ANGPTL2 expression in the intestinal stem cell niche controls epithelial regeneration and homeostasis
Source: EMBO J. 2017 Jan 2;36(4):409–24. doi: 10.15252/embj.201695690 (PMC5694950; doi:10.15252/embj.201695690)
Supplement: Supplementary file 5 — Source Data for Expanded View [file EMBJ-36-409-s007.zip]

Archive with 1 entries (1 files):
- EMBOJ_95690_EV4_source_data.pdf
